# Supplementary material for: PKI-587 enhances radiosensitization of hepatocellular carcinoma by inhibiting the PI3K/AKT/mTOR pathways and DNA damage repair
Source: PLoS One. 2021 Oct 19;16(10):e0258817. doi: 10.1371/journal.pone.0258817 (PMC8525768; doi:10.1371/journal.pone.0258817)
Supplement: S1 File — (ZIP) [file pone.0258817.s005.zip]

Archive with 22 entries (21 files):
- Supporting Information files/
- Supporting Information files/Fig 1B.csv
- Supporting Information files/Fig 1D.csv
- Supporting Information files/Fig 2A.csv
- Supporting Information files/Fig 2B.csv
- Supporting Information files/Fig 2E.csv
- Supporting Information files/Fig 2F.csv
- Supporting Information files/Fig 3B.csv
- Supporting Information files/Fig 3D.csv
- Supporting Information files/Fig 4B.csv
- Supporting Information files/Fig 4D.csv
- Supporting Information files/Fig 5B.csv
- Supporting Information files/Fig 5D.csv
- Supporting Information files/Fig 5F.csv
- Supporting Information files/Fig 5H.csv
- Supporting Information files/Fig 6B.csv
- Supporting Information files/Fig 6C.csv
- Supporting Information files/Fig 6D.csv
- Supporting Information files/S1B Fig.csv
- Supporting Information files/S1_raw_images.doc
- Supporting Information files/S2B Fig.csv
- Supporting Information files/S2D Fig.csv
