# Supplementary material for: PKI-587 enhances radiosensitization of hepatocellular carcinoma by inhibiting the PI3K/AKT/mTOR pathways and DNA damage repair
Source: PLoS One. 2021 Oct 19;16(10):e0258817. doi: 10.1371/journal.pone.0258817 (PMC8525768; doi:10.1371/journal.pone.0258817)
Supplement: S1 File — (ZIP) [file pone.0258817.s005.zip › Supporting Information files/Fig 1B.csv]

	PI3Kp110a/b-actin			PI3Kp110g/b-actin			p-Akt(Ser473)/Akt			p-mTOR(Ser2448)/mTOR
Control	0.89	0.93	0.91	0.38	0.42	0.31	0.98	1.04	1.11	1.52	1.46	1.48
IR	0.94	0.97	0.81	0.48	0.56	0.57	1.21	1.01	1.11	1.68	1.76	1.89
PKI-587	0.64	0.53	0.51	0.08	0.1	0.06	0.03	0.04	0.05	1.01	0.98	0.94
IR+PKI-587	0.22	0.18	0.24	0.07	0.06	0.04	0.02	0.06	0.04	1.11	0.89	1.01
