# Supplementary material for: PKI-587 enhances radiosensitization of hepatocellular carcinoma by inhibiting the PI3K/AKT/mTOR pathways and DNA damage repair
Source: PLoS One. 2021 Oct 19;16(10):e0258817. doi: 10.1371/journal.pone.0258817 (PMC8525768; doi:10.1371/journal.pone.0258817)
Supplement: S1 File — (ZIP) [file pone.0258817.s005.zip › Supporting Information files/Fig 1D.csv]

	p-DNAPKcs(Ser2056)/DNAPKcs			p-ATM(Ser1981)/ATM			p-ATR(Ser428)/ATR
Control	2.56	2.35	2.63	0.98	1.01	0.97	1.01	1.05	0.96
IR	2.71	2.36	2.48	1.12	1.24	0.98	1.19	1.11	0.95
PKI-587	0.98	1.01	0.98	1.01	0.97	0.99	1.01	0.96	0.98
IR+PKI-587	1.02	1.04	0.95	0.17	0.21	0.11	0.81	0.65	0.71
