# Supplementary material for: PKI-587 enhances radiosensitization of hepatocellular carcinoma by inhibiting the PI3K/AKT/mTOR pathways and DNA damage repair
Source: PLoS One. 2021 Oct 19;16(10):e0258817. doi: 10.1371/journal.pone.0258817 (PMC8525768; doi:10.1371/journal.pone.0258817)
Supplement: S1 File — (ZIP) [file pone.0258817.s005.zip › Supporting Information files/Fig 2A.csv]

	Control			IR(2Gy)			PKI-587(0.1uM)			IR(2Gy)+PKI-587(0.1uM)
0h	0.928	0.941	0.929	0.918	0.893	0.889	0.915	0.932	0.938	0.908	0.901	0.898
12h	0.981	0.89	0.882	0.965	0.76	0.868	0.745	0.922	0.827	0.875	0.662	0.783
24h	1.01	0.786	0.887	0.902	0.698	0.81	0.638	0.839	0.726	0.635	0.429	0.541
36h	0.879	0.683	0.99	0.815	0.627	0.719	0.469	0.767	0.555	0.524	0.314	0.428
48h	0.901	0.898	0.817	0.751	0.558	0.663	0.316	0.625	0.517	0.301	0.148	0.237
