# Supplementary material for: PKI-587 enhances radiosensitization of hepatocellular carcinoma by inhibiting the PI3K/AKT/mTOR pathways and DNA damage repair
Source: PLoS One. 2021 Oct 19;16(10):e0258817. doi: 10.1371/journal.pone.0258817 (PMC8525768; doi:10.1371/journal.pone.0258817)
Supplement: S1 File — (ZIP) [file pone.0258817.s005.zip › Supporting Information files/Fig 2B.csv]

Dode(Gy)	Medium			PKI-587(0.1uM )
0	1	1	1	1	1	1
2	0.8213	0.812	0.895	0.512	0.563	0.456
4	0.652	0.611	0.685	0.195	0.185	0.0765
6	0.145	0.256	0.102	0.0752	0.0564	0.086
8	0.0712	0.092	0.058	0.012	0.011	0.0132
