# Supplementary material for: PKI-587 enhances radiosensitization of hepatocellular carcinoma by inhibiting the PI3K/AKT/mTOR pathways and DNA damage repair
Source: PLoS One. 2021 Oct 19;16(10):e0258817. doi: 10.1371/journal.pone.0258817 (PMC8525768; doi:10.1371/journal.pone.0258817)
Supplement: S1 File — (ZIP) [file pone.0258817.s005.zip › Supporting Information files/Fig 2E.csv]

	Control			IR			PKI-587			IR+PKI-587
p-S6K1/p70S6K	0.18	0.11	0.25	0.89	1.23	1.11	0.58	0.45	0.47	0.32	0.28	0.46
