# Supplementary material for: PKI-587 enhances radiosensitization of hepatocellular carcinoma by inhibiting the PI3K/AKT/mTOR pathways and DNA damage repair
Source: PLoS One. 2021 Oct 19;16(10):e0258817. doi: 10.1371/journal.pone.0258817 (PMC8525768; doi:10.1371/journal.pone.0258817)
Supplement: S1 File — (ZIP) [file pone.0258817.s005.zip › Supporting Information files/Fig 2F.csv]

Control	IR	PKI-587	IR+PKI-587
99.89	89.78	57.89	21.12
98.97	78.98	71.56	16.47
96.78	88.62	51.89	32.15
