# Supplementary material for: PKI-587 enhances radiosensitization of hepatocellular carcinoma by inhibiting the PI3K/AKT/mTOR pathways and DNA damage repair
Source: PLoS One. 2021 Oct 19;16(10):e0258817. doi: 10.1371/journal.pone.0258817 (PMC8525768; doi:10.1371/journal.pone.0258817)
Supplement: S1 File — (ZIP) [file pone.0258817.s005.zip › Supporting Information files/Fig 3B.csv]

	IR(2Gy)			IR(2Gy)+PKI-587(0.1uM)
0h	1	3	2	1	4	1
12h	25	35	36	35	44	36
24h	12	20	11	48	41	44
48h	8	5	6	30	30	37
