# Supplementary material for: PKI-587 enhances radiosensitization of hepatocellular carcinoma by inhibiting the PI3K/AKT/mTOR pathways and DNA damage repair
Source: PLoS One. 2021 Oct 19;16(10):e0258817. doi: 10.1371/journal.pone.0258817 (PMC8525768; doi:10.1371/journal.pone.0258817)
Supplement: S1 File — (ZIP) [file pone.0258817.s005.zip › Supporting Information files/Fig 3D.csv]

	IR(2Gy)			IR(2Gy)+PKI-587(0.1mM)
0h	0.12	0.04	0.08	0.14	0.15	0.13
12h	0.89	0.97	0.86	0.35	0.46	0.51
24h	0.69	0.78	0.74	0.85	0.79	0.84
48h	0.13	0.11	0.09	0.8	0.79	0.78
