# Supplementary material for: PKI-587 enhances radiosensitization of hepatocellular carcinoma by inhibiting the PI3K/AKT/mTOR pathways and DNA damage repair
Source: PLoS One. 2021 Oct 19;16(10):e0258817. doi: 10.1371/journal.pone.0258817 (PMC8525768; doi:10.1371/journal.pone.0258817)
Supplement: S1 File — (ZIP) [file pone.0258817.s005.zip › Supporting Information files/Fig 4B.csv]

	G0/G1 Phase			S Phase			G2/M Phase
Control	69.89	64.32	61.23	24.51	28.12	30.12	5.6	7.56	8.65
IR(2Gy)	57.96	52.13	54.12	42.04	46.24	45.02	0	1.63	0.86
PKI-587(0.1mM)	83.79	80.12	84.51	15.43	16.84	12.12	0.78	3.04	3.37
IR(2Gy)+PKI-587(0.1mM)	76.88	74.23	84.12	21.82	25.21	12.15	1.3	0.57	3.73
