# Supplementary material for: PKI-587 enhances radiosensitization of hepatocellular carcinoma by inhibiting the PI3K/AKT/mTOR pathways and DNA damage repair
Source: PLoS One. 2021 Oct 19;16(10):e0258817. doi: 10.1371/journal.pone.0258817 (PMC8525768; doi:10.1371/journal.pone.0258817)
Supplement: S1 File — (ZIP) [file pone.0258817.s005.zip › Supporting Information files/Fig 4D.csv]

	Control			IR(2Gy)			PKI-587(0.1uM)			IR(2Gy)+PKI-587(0.1uM)
p-Rb/Rb	0.32	0.26	0.38	0.83	0.91	0.76	2.18	1.98	2.11	1.11	1.59	1.13
CyclinD1/b-actin	0.25	0.28	0.3	0.56	0.67	0.51	0.18	0.11	0.09	0.03	0.08	0.1
