# Supplementary material for: PKI-587 enhances radiosensitization of hepatocellular carcinoma by inhibiting the PI3K/AKT/mTOR pathways and DNA damage repair
Source: PLoS One. 2021 Oct 19;16(10):e0258817. doi: 10.1371/journal.pone.0258817 (PMC8525768; doi:10.1371/journal.pone.0258817)
Supplement: S1 File — (ZIP) [file pone.0258817.s005.zip › Supporting Information files/Fig 5B.csv]

Control	2.31	3.21	1.21
IR(2Gy)	5.68	6.74	8.21
PKI-587(0.1mM)	8.91	7.21	6.89
IR(2Gy)+PKI-587(0.1uM)	36.8	32.12	25.46
