# Supplementary material for: PKI-587 enhances radiosensitization of hepatocellular carcinoma by inhibiting the PI3K/AKT/mTOR pathways and DNA damage repair
Source: PLoS One. 2021 Oct 19;16(10):e0258817. doi: 10.1371/journal.pone.0258817 (PMC8525768; doi:10.1371/journal.pone.0258817)
Supplement: S1 File — (ZIP) [file pone.0258817.s005.zip › Supporting Information files/Fig 5D.csv]

Control	4.04	5.06	4.32
IR(2Gy)	9.09	12.31	10.05
PKI-587(0.1mM)	4.31	6.58	6.89
IR(2Gy)+PKI-587(0.1uM)	27.34	32.15	22.31
