# Supplementary material for: PKI-587 enhances radiosensitization of hepatocellular carcinoma by inhibiting the PI3K/AKT/mTOR pathways and DNA damage repair
Source: PLoS One. 2021 Oct 19;16(10):e0258817. doi: 10.1371/journal.pone.0258817 (PMC8525768; doi:10.1371/journal.pone.0258817)
Supplement: S1 File — (ZIP) [file pone.0258817.s005.zip › Supporting Information files/Fig 5F.csv]

Control	0.85	0.76	0.64
IR(2Gy)	10.23	8.25	9.64
PKI-587(0.1mM)	7.56	8.12	6.78
IR(2Gy)+PKI-587(0.1uM)	35.12	25.16	30.11
