# Supplementary material for: PKI-587 enhances radiosensitization of hepatocellular carcinoma by inhibiting the PI3K/AKT/mTOR pathways and DNA damage repair
Source: PLoS One. 2021 Oct 19;16(10):e0258817. doi: 10.1371/journal.pone.0258817 (PMC8525768; doi:10.1371/journal.pone.0258817)
Supplement: S1 File — (ZIP) [file pone.0258817.s005.zip › Supporting Information files/Fig 5H.csv]

	p-Bad/Bad			c-Caspase9/Caspase9			c-Caspase3/Caspase3			c-PARP/PARP
Control	0.98	0.89	1.04	0.56	0.48	0.61	0.12	0.08	0.11	0.05	0.1	0.06
IR(2Gy)	3.21	4.01	3.56	0.98	0.87	0.92	0.63	0.52	0.47	0.12	0.14	0.16
PKI-587(0.1uM)	0.12	0.05	0.08	1.05	1.11	0.95	0.13	0.14	0.07	0.19	0.26	0.2
IR(2Gy)+PKI-587(0.1mM)	0.11	0.06	0.02	1.56	1.78	1.48	0.78	0.56	0.62	0.56	0.48	0.61
