# Supplementary material for: PKI-587 enhances radiosensitization of hepatocellular carcinoma by inhibiting the PI3K/AKT/mTOR pathways and DNA damage repair
Source: PLoS One. 2021 Oct 19;16(10):e0258817. doi: 10.1371/journal.pone.0258817 (PMC8525768; doi:10.1371/journal.pone.0258817)
Supplement: S1 File — (ZIP) [file pone.0258817.s005.zip › Supporting Information files/Fig 6B.csv]

	Control				IR				PKI-587				IR+PKI-587
0	210	168	205	221	191	200	182	195	174	201	187	198	199	197	182	195
2	514	287	556	602	492	452	303	589	369	412	402	423	274	221	265	305
4	774	423	756	789	690	441	432	612	356	451	369	405	312	225	245	301
6	1057	745	1001	1023	480	501	342	482	447	411	466	514	381	465	335	412
8	1221	1325	1580	1356	381	1012	325	897	948	701	689	900	198	605	498	421
10	1610	1898	1760	2021	641	1289	912	1216	1184	921	1016	1503	385	656	481	365
12	2450	2345	2250	2316	1981	1001	1285	1436	1421	1947	1698	1896	432	264	681	336
