# Supplementary material for: PKI-587 enhances radiosensitization of hepatocellular carcinoma by inhibiting the PI3K/AKT/mTOR pathways and DNA damage repair
Source: PLoS One. 2021 Oct 19;16(10):e0258817. doi: 10.1371/journal.pone.0258817 (PMC8525768; doi:10.1371/journal.pone.0258817)
Supplement: S1 File — (ZIP) [file pone.0258817.s005.zip › Supporting Information files/Fig 6C.csv]

	Control				IR				PKI-587				IR+PKI-587
0	23.3	20.5	21.4	21.9	20.1	20.2	21.5	21.6	23.6	23.5	24.1	23.9	24	24.3	23.1	22.1
2	24.1	21.5	22.7	22.8	21.3	21.6	21.7	21.4	24.2	24.3	24.4	24.2	25	25.1	24.6	23
4	23.8	21.7	22.6	23	22.3	22.4	22.5	22.3	25.3	25.1	25.2	25.2	25.6	25.3	24.1	23.3
6	24	21.8	22.6	23	22.3	22.5	22.4	22.4	24.3	24.6	24.5	24.5	25.2	25	23.9	22.9
8	23.4	21.8	22.6	22.7	22	21.8	21.9	21.8	24	23.9	23.8	23.8	24.9	24.5	23.3	22.3
10	22.8	20.6	21.5	22.3	20	21.2	21.3	21.5	23.5	23.6	23.5	23.6	24.5	24.3	22.9	22.1
12	19.8	20.3	21.5	21.8	19.9	19.9	21	21.2	22.9	22.8	22.7	22.8	24.1	24.1	22.5	21.9
