# Supplementary material for: PKI-587 enhances radiosensitization of hepatocellular carcinoma by inhibiting the PI3K/AKT/mTOR pathways and DNA damage repair
Source: PLoS One. 2021 Oct 19;16(10):e0258817. doi: 10.1371/journal.pone.0258817 (PMC8525768; doi:10.1371/journal.pone.0258817)
Supplement: S1 File — (ZIP) [file pone.0258817.s005.zip › Supporting Information files/Fig 6D.csv]

	Ki67+ cells(%)
Control	19.9	15.6	16.6
IR	11.3	16.9	15.8
PKI-587	9.6	15.4	14.6
IR+PKI-587	8.6	4.5	3.2
