# Supplementary material for: PKI-587 enhances radiosensitization of hepatocellular carcinoma by inhibiting the PI3K/AKT/mTOR pathways and DNA damage repair
Source: PLoS One. 2021 Oct 19;16(10):e0258817. doi: 10.1371/journal.pone.0258817 (PMC8525768; doi:10.1371/journal.pone.0258817)
Supplement: S1 File — (ZIP) [file pone.0258817.s005.zip › Supporting Information files/S1B Fig.csv]

Control			IR			PKI-587			IR+PKI-587
1.68	1.42	1.57	1.89	2.01	1.94	0.03	0.06	0.02	0.01	0.03	0.01
