# Supplementary material for: PKI-587 enhances radiosensitization of hepatocellular carcinoma by inhibiting the PI3K/AKT/mTOR pathways and DNA damage repair
Source: PLoS One. 2021 Oct 19;16(10):e0258817. doi: 10.1371/journal.pone.0258817 (PMC8525768; doi:10.1371/journal.pone.0258817)
Supplement: S1 File — (ZIP) [file pone.0258817.s005.zip › Supporting Information files/S2B Fig.csv]

PI3Kp110a/b-actin			p-Akt(Ser473)/Akt			p-mTOR(Ser2448)/mTOR
0.012	0.014	0.016	0.03	0.04	0.02	0.89	0.79	0.86
0.98	1.02	0.89	0.56	0.49	0.52	1.12	1.05	1.32
0.88	0.95	0.92	0.35	0.38	0.39	1.02	1.05	1.01
0.23	0.34	0.28	0.15	0.2	0.12	0.08	0.1	0.06
